# Supplementary material for: Transfluthrin eave-positioned targeted insecticide (EPTI) reduces human landing rate (HLR) of pyrethroid resistant and susceptible malaria vectors in a semi-field simulated peridomestic space
Source: Malar J. 2021 Aug 30;20:357. doi: 10.1186/s12936-021-03880-2 (PMC8404287; doi:10.1186/s12936-021-03880-2)
Supplement: Supplementary file 1 — Additional file 1. Dataset for the evaluation of TG EPTI against Ifakara strain, Mbita strain and Kingani strain that support the conclusion of this article. [file 12936_2021_3880_MOESM1_ESM.xlsx]

## Sheet: combinedTG
date	dayafter	trans	strain	day	time	released	compartment	volunteer	intervention	recaptured	24-mortality	temperature	humidity
2018-06-18	1	1	0	1	1	80	1	1	0	14	0	26.5	79.3
	1	1	0	1	2	80	1	1	0	31	0	26.5	79.3
	1	1	0	1	3	80	1	1	0	24	0	26.5	79.3
	1	1	0	1	4	80	1	1	0	4	1	26.5	79.3
	1	1	0	1	1	80	2	4	1	11	0	26.5	79.3
	1	1	0	1	2	80	2	4	1	14	0	26.5	79.3
	1	1	0	1	3	80	2	4	1	8	0	26.5	79.3
	1	1	0	1	4	80	2	4	1	0	1	26.5	79.3
2018-06-19	2	1	0	2	1	80	1	4	0	17	1	27.3	67.1
	2	1	0	2	2	80	1	4	0	32	0	27.3	67.1
	2	1	0	2	3	80	1	4	0	18	2	27.3	67.1
	2	1	0	2	4	80	1	4	0	4	0	27.3	67.1
	2	1	0	2	1	80	2	1	1	27	0	27.3	67.1
	2	1	0	2	2	80	2	1	1	16	0	27.3	67.1
	2	1	0	2	3	80	2	1	1	4	0	27.3	67.1
	2	1	0	2	4	80	2	1	1	1	0	27.3	67.1
2018-06-20	3	1	0	3	1	80	1	3	0	15	2	25.3	91
	3	1	0	3	2	80	1	3	0	36	0	25.3	91
	3	1	0	3	3	80	1	3	0	18	2	25.3	91
	3	1	0	3	4	80	1	3	0	4	0	25.3	91
	3	1	0	3	1	80	2	2	1	13	2	25.3	91
	3	1	0	3	2	80	2	2	1	20	2	25.3	91
	3	1	0	3	3	80	2	2	1	4	0	25.3	91
	3	1	0	3	4	80	2	2	1	5	1	25.3	91
2018-06-25	8	1	0	4	1	80	1	2	0	14	0	26.1	83
	8	1	0	4	2	80	1	2	0	18	0	26.1	83
	8	1	0	4	3	80	1	2	0	8	0	26.1	83
	8	1	0	4	4	80	1	2	0	11	0	26.1	83
	8	1	0	4	1	80	2	3	1	17	3	26.1	83
	8	1	0	4	2	80	2	3	1	3	0	26.1	83
	8	1	0	4	3	80	2	3	1	1	0	26.1	83
	8	1	0	4	4	80	2	3	1	5	1	26.1	83
2018-07-08	19	1	0	5	1	80	1	4	1	26	6	26.2	62.1
	19	1	0	5	2	80	1	4	1	7	0	26.2	62.1
	19	1	0	5	3	80	1	4	1	0	0	26.2	62.1
	19	1	0	5	4	80	1	4	1	0	0	26.2	62.1
	19	1	0	5	1	80	2	1	0	35	11	26.2	62.1
	19	1	0	5	2	80	2	1	0	14	6	26.2	62.1
	19	1	0	5	3	80	2	1	0	6	0	26.2	62.1
	19	1	0	5	4	80	2	1	0	1	0	26.2	62.1
2018-07-09	20	1	0	6	1	80	1	1	1	23	0	26.7	63.6
	20	1	0	6	2	80	1	1	1	7	1	26.7	63.6
	20	1	0	6	3	80	1	1	1	1	0	26.7	63.6
	20	1	0	6	4	80	1	1	1	2	0	26.7	63.6
	20	1	0	6	1	80	2	4	0	34	7	26.7	63.6
	20	1	0	6	2	80	2	4	0	26	4	26.7	63.6
	20	1	0	6	3	80	2	4	0	2	1	26.7	63.6
	20	1	0	6	4	80	2	4	0	0	0	26.7	63.6
2018-07-11	22	1	0	7	1	80	1	3	1	13	2	26.6	78.8
	22	1	0	7	2	80	1	3	1	6	1	26.6	78.8
	22	1	0	7	3	80	1	3	1	1	0	26.6	78.8
	22	1	0	7	4	80	1	3	1	1	0	26.6	78.8
	22	1	0	7	1	80	2	2	0	26	1	26.6	78.8
	22	1	0	7	2	80	2	2	0	27	1	26.6	78.8
	22	1	0	7	3	80	2	2	0	4	1	26.6	78.8
	22	1	0	7	4	80	2	2	0	0	0	26.6	78.8
2018-07-13	24	1	0	8	1	80	1	2	1	7	2	26.3	68.9
	24	1	0	8	2	80	1	2	1	19	6	26.3	68.9
	24	1	0	8	3	80	1	2	1	18	3	26.3	68.9
	24	1	0	8	4	80	1	2	1	3	0	26.3	68.9
	24	1	0	8	1	80	2	3	0	18	0	26.3	68.9
	24	1	0	8	2	80	2	3	0	20	0	26.3	68.9
	24	1	0	8	3	80	2	3	0	6	0	26.3	68.9
	24	1	0	8	4	80	2	3	0	0	0	26.3	68.9
2018-07-14	25	1	0	9	1	80	1	2	0	25	0	27.4	73
	25	1	0	9	2	80	1	2	0	5	0	27.4	73
	25	1	0	9	3	80	1	2	0	13	1	27.4	73
	25	1	0	9	4	80	1	2	0	8	1	27.4	73
	25	1	0	9	1	80	2	3	1	9	0	27.4	73
	25	1	0	9	2	80	2	3	1	4	0	27.4	73
	25	1	0	9	3	80	2	3	1	2	0	27.4	73
	25	1	0	9	4	80	2	3	1	2	0	27.4	73
2018-10-19	122	1	0	10	1	80	1	3	0	15	0	27.1	72
	122	1	0	10	2	80	1	3	0	7	1	27.1	72
	122	1	0	10	3	80	1	3	0	14	4	27.1	72
	122	1	0	10	4	80	1	3	0	11	0	27.1	72
	122	1	0	10	1	80	2	2	1	4	5	27.1	72
	122	1	0	10	2	80	2	2	1	7	0	27.1	72
	122	1	0	10	3	80	2	2	1	2	0	27.1	72
	122	1	0	10	4	80	2	2	1	2	0	27.1	72
22.10.2018	125	1	0	12	1	80	1	1	0	33	5	27.8	78
	125	1	0	12	2	80	1	1	0	12	3	27.8	78
	125	1	0	12	3	80	1	1	0	8	1	27.8	78
	125	1	0	12	4	80	1	1	0	4	2	27.8	78
	125	1	0	12	1	80	2	4	1	11	3	27.8	78
	125	1	0	12	2	80	2	4	1	8	1	27.8	78
	125	1	0	12	3	80	2	4	1	8	2	27.8	78
	125	1	0	12	4	80	2	4	1	2	1	27.8	78
23.10.2018	126	1	0	13	1	80	1	2	1	16	7	27.1	79.9
	126	1	0	13	2	80	1	2	1	9	1	27.1	79.9
	126	1	0	13	3	80	1	2	1	3	0	27.1	79.9
	126	1	0	13	4	80	1	2	1	2	2	27.1	79.9
	126	1	0	13	1	80	2	3	0	51	2	27.1	79.9
	126	1	0	13	2	80	2	3	0	15	2	27.1	79.9
	126	1	0	13	3	80	2	3	0	5	1	27.1	79.9
	126	1	0	13	4	80	2	3	0	0	0	27.1	79.9
24.10.2018	127	1	0	14	1	80	1	3	1	15	6	27.9	73
	127	1	0	14	2	80	1	3	1	11	2	27.9	73
	127	1	0	14	3	80	1	3	1	3	0	27.9	73
	127	1	0	14	4	80	1	3	1	2	0	27.9	73
	127	1	0	14	1	80	2	2	0	41	3	27.9	73
	127	1	0	14	2	80	2	2	0	9	0	27.9	73
	127	1	0	14	3	80	2	2	0	15	0	27.9	73
	127	1	0	14	4	80	2	2	0	0	0	27.9	73
25.10.2018	128	1	0	11	1	80	1	4	0	26	5	28.2	76
	128	1	0	11	2	80	1	4	0	12	2	28.2	76
	128	1	0	11	3	80	1	4	0	3	1	28.2	76
	128	1	0	11	4	80	1	4	0	7	2	28.2	76
	128	1	0	11	1	80	2	1	1	10	1	28.2	76
	128	1	0	11	2	80	2	1	1	9	0	28.2	76
	128	1	0	11	3	80	2	1	1	7	0	28.2	76
	128	1	0	11	4	80	2	1	1	2	0	28.2	76
26.10.2018	129	1	0	15	1	80	1	1	1	11	1	28.1	74
	129	1	0	15	2	80	1	1	1	9	0	28.1	74
	129	1	0	15	3	80	1	1	1	10	0	28.1	74
	129	1	0	15	4	80	1	1	1	3	6	28.1	74
	129	1	0	15	1	80	2	4	0	31	0	28.1	74
	129	1	0	15	2	80	2	4	0	14	0	28.1	74
	129	1	0	15	3	80	2	4	0	11	0	28.1	74
	129	1	0	15	4	80	2	4	0	4	0	28.1	74
27.10.2018	130	1	0	16	1	80	1	4	1	13	1	28	79
	130	1	0	16	2	80	1	4	1	6	2	28	79
	130	1	0	16	3	80	1	4	1	8	1	28	79
	130	1	0	16	4	80	1	4	1	7	0	28	79
	130	1	0	16	1	80	2	1	0	19	0	28	79
	130	1	0	16	2	80	2	1	0	15	4	28	79
	130	1	0	16	3	80	2	1	0	15	3	28	79
	130	1	0	16	4	80	2	1	0	4	0	28	79
2018-06-18	1	1	1	17	1	80	1	1	0	28	1	26.5	79.3
	1	1	1	17	2	80	1	1	0	22	1	26.5	79.3
	1	1	1	17	3	80	1	1	0	9	0	26.5	79.3
	1	1	1	17	4	80	1	1	0	1	0	26.5	79.3
	1	1	1	17	1	80	2	4	1	10	0	26.5	79.3
	1	1	1	17	2	80	2	4	1	7	0	26.5	79.3
	1	1	1	17	3	80	2	4	1	3	0	26.5	79.3
	1	1	1	17	4	80	2	4	1	0	0	26.5	79.3
2018-06-19	2	1	1	18	1	80	1	4	0	18	0	27.3	67.1
	2	1	1	18	2	80	1	4	0	17	3	27.3	67.1
	2	1	1	18	3	80	1	4	0	10	1	27.3	67.1
	2	1	1	18	4	80	1	4	0	1	0	27.3	67.1
	2	1	1	18	1	80	2	1	1	21	1	27.3	67.1
	2	1	1	18	2	80	2	1	1	1	0	27.3	67.1
	2	1	1	18	3	80	2	1	1	1	0	27.3	67.1
	2	1	1	18	4	80	2	1	1	1	0	27.3	67.1
2018-06-20	3	1	1	19	1	80	1	3	0	15	3	25.3	91
	3	1	1	19	2	80	1	3	0	19	3	25.3	91
	3	1	1	19	3	80	1	3	0	6	2	25.3	91
	3	1	1	19	4	80	1	3	0	11	1	25.3	91
	3	1	1	19	1	80	2	2	1	17	2	25.3	91
	3	1	1	19	2	80	2	2	1	14	1	25.3	91
	3	1	1	19	3	80	2	2	1	8	0	25.3	91
	3	1	1	19	4	80	2	2	1	1	0	25.3	91
2018-06-25	8	1	1	20	1	80	1	2	0	17	0	26.1	83
	8	1	1	20	2	80	1	2	0	15	0	26.1	83
	8	1	1	20	3	80	1	2	0	9	0	26.1	83
	8	1	1	20	4	80	1	2	0	2	0	26.1	83
	8	1	1	20	1	80	2	3	1	7	3	26.1	83
	8	1	1	20	2	80	2	3	1	0	0	26.1	83
	8	1	1	20	3	80	2	3	1	0	0	26.1	83
	8	1	1	20	4	80	2	3	1	3	1	26.1	83
2018-07-08	19	1	1	21	1	80	1	4	1	12	8	26.2	62.1
	19	1	1	21	2	80	1	4	1	5	0	26.2	62.1
	19	1	1	21	3	80	1	4	1	0	0	26.2	62.1
	19	1	1	21	4	80	1	4	1	0	0	26.2	62.1
	19	1	1	21	1	80	2	1	0	21	9	26.2	62.1
	19	1	1	21	2	80	2	1	0	11	3	26.2	62.1
	19	1	1	21	3	80	2	1	0	7	5	26.2	62.1
	19	1	1	21	4	80	2	1	0	1	0	26.2	62.1
2018-07-09	20	1	1	22	1	80	1	1	1	13	0	26.7	63.6
	20	1	1	22	2	80	1	1	1	2	1	26.7	63.6
	20	1	1	22	3	80	1	1	1	1	0	26.7	63.6
	20	1	1	22	4	80	1	1	1	0	0	26.7	63.6
	20	1	1	22	1	80	2	4	0	22	7	26.7	63.6
	20	1	1	22	2	80	2	4	0	13	4	26.7	63.6
	20	1	1	22	3	80	2	4	0	4	1	26.7	63.6
	20	1	1	22	4	80	2	4	0	2	0	26.7	63.6
2018-07-11	22	1	1	23	1	80	1	3	1	20	2	26.6	78.8
	22	1	1	23	2	80	1	3	1	4	0	26.6	78.8
	22	1	1	23	3	80	1	3	1	1	0	26.6	78.8
	22	1	1	23	4	80	1	3	1	2	0	26.6	78.8
	22	1	1	23	1	80	2	2	0	16	2	26.6	78.8
	22	1	1	23	2	80	2	2	0	19	0	26.6	78.8
	22	1	1	23	3	80	2	2	0	10	1	26.6	78.8
	22	1	1	23	4	80	2	2	0	1	0	26.6	78.8
2018-07-13	24	1	1	24	1	80	1	2	1	11	0	26.3	68.9
	24	1	1	24	2	80	1	2	1	10	0	26.3	68.9
	24	1	1	24	3	80	1	2	1	3	0	26.3	68.9
	24	1	1	24	4	80	1	2	1	0	0	26.3	68.9
	24	1	1	24	1	80	2	3	0	16	1	26.3	68.9
	24	1	1	24	2	80	2	3	0	15	1	26.3	68.9
	24	1	1	24	3	80	2	3	0	12	1	26.3	68.9
	24	1	1	24	4	80	2	3	0	0	0	26.3	68.9
2018-07-14	25	1	1	25	1	80	1	2	0	17	3	27.4	73
	25	1	1	25	2	80	1	2	0	10	2	27.4	73
	25	1	1	25	3	80	1	2	0	8	1	27.4	73
	25	1	1	25	4	80	1	2	0	5	1	27.4	73
	25	1	1	25	1	80	2	3	1	8	1	27.4	73
	25	1	1	25	2	80	2	3	1	9	0	27.4	73
	25	1	1	25	3	80	2	3	1	4	0	27.4	73
	25	1	1	25	4	80	2	3	1	5	0	27.4	73
2018-10-19	122	1	1	26	1	80	1	3	0	17	5	27.1	72
	122	1	1	26	2	80	1	3	0	10	3	27.1	72
	122	1	1	26	3	80	1	3	0	7	0	27.1	72
	122	1	1	26	4	80	1	3	0	7	0	27.1	72
	122	1	1	26	1	80	2	2	1	8	1	27.1	72
	122	1	1	26	2	80	2	2	1	6	1	27.1	72
	122	1	1	26	3	80	2	2	1	3	0	27.1	72
	122	1	1	26	4	80	2	2	1	5	1	27.1	72
25.10.2018	125	1	1	27	1	80	1	4	0	17	2	28.2	76
	125	1	1	27	2	80	1	4	0	9	0	28.2	76
	125	1	1	27	3	80	1	4	0	5	0	28.2	76
	125	1	1	27	4	80	1	4	0	8	0	28.2	76
	125	1	1	27	1	80	2	1	1	7	1	28.2	76
	125	1	1	27	2	80	2	1	1	10	1	28.2	76
	125	1	1	27	3	80	2	1	1	5	0	28.2	76
	125	1	1	27	4	80	2	1	1	2	0	28.2	76
22.10.2018	126	1	1	28	1	80	1	1	0	18	5	27.8	78
	126	1	1	28	2	80	1	1	0	9	3	27.8	78
	126	1	1	28	3	80	1	1	0	6	1	27.8	78
	126	1	1	28	4	80	1	1	0	8	2	27.8	78
	126	1	1	28	1	80	2	4	1	7	3	27.8	78
	126	1	1	28	2	80	2	4	1	2	1	27.8	78
	126	1	1	28	3	80	2	4	1	4	2	27.8	78
	126	1	1	28	4	80	2	4	1	3	2	27.8	78
23.10.2018	127	1	1	29	1	80	1	2	1	19	0	27.1	79.9
	127	1	1	29	2	80	1	2	1	5	8	27.1	79.9
	127	1	1	29	3	80	1	2	1	4	0	27.1	79.9
	127	1	1	29	4	80	1	2	1	3	0	27.1	79.9
	127	1	1	29	1	80	2	3	0	19	3	27.1	79.9
	127	1	1	29	2	80	2	3	0	14	1	27.1	79.9
	127	1	1	29	3	80	2	3	0	9	1	27.1	79.9
	127	1	1	29	4	80	2	3	0	2	0	27.1	79.9
24.10.2018	128	1	1	30	1	80	1	3	1	20	4	27.9	73
	128	1	1	30	2	80	1	3	1	11	1	27.9	73
	128	1	1	30	3	80	1	3	1	6	0	27.9	73
	128	1	1	30	4	80	1	3	1	0	0	27.9	73
	128	1	1	30	1	80	2	2	0	29	2	27.9	73
	128	1	1	30	2	80	2	2	0	13	1	27.9	73
	128	1	1	30	3	80	2	2	0	3	1	27.9	73
	128	1	1	30	4	80	2	2	0	0	0	27.9	73
26.10.2018	129	1	1	31	1	80	1	1	1	9	1	28.1	74
	129	1	1	31	2	80	1	1	1	4	0	28.1	74
	129	1	1	31	3	80	1	1	1	6	1	28.1	74
	129	1	1	31	4	80	1	1	1	2	0	28.1	74
	129	1	1	31	1	80	2	4	0	12	0	28.1	74
	129	1	1	31	2	80	2	4	0	14	0	28.1	74
	129	1	1	31	3	80	2	4	0	7	0	28.1	74
	129	1	1	31	4	80	2	4	0	9	0	28.1	74
27.10.2018	130	1	1	32	1	80	1	4	1	10	1	28	79
	130	1	1	32	2	80	1	4	1	6	1	28	79
	130	1	1	32	3	80	1	4	1	3	1	28	79
	130	1	1	32	4	80	1	4	1	4	0	28	79
	130	1	1	32	1	80	2	1	0	22	0	28	79
	130	1	1	32	2	80	2	1	0	11	1	28	79
	130	1	1	32	3	80	2	1	0	9	2	28	79
	130	1	1	32	4	80	2	1	0	2	0	28	79
2018-06-18	1	1	2	33	1	80	1	1	0	22	0	26.5	79.3
	1	1	2	33	2	80	1	1	0	33	0	26.5	79.3
	1	1	2	33	3	80	1	1	0	11	0	26.5	79.3
	1	1	2	33	4	80	1	1	0	1	1	26.5	79.3
	1	1	2	33	1	80	2	4	1	8	3	26.5	79.3
	1	1	2	33	2	80	2	4	1	8	1	26.5	79.3
	1	1	2	33	3	80	2	4	1	2	2	26.5	79.3
	1	1	2	33	4	80	2	4	1	1	0	26.5	79.3
2018-06-19	2	1	2	34	1	80	1	4	0	13	1	27.3	67.1
	2	1	2	34	2	80	1	4	0	14	0	27.3	67.1
	2	1	2	34	3	80	1	4	0	11	2	27.3	67.1
	2	1	2	34	4	80	1	4	0	3	0	27.3	67.1
	2	1	2	34	1	80	2	1	1	14	0	27.3	67.1
	2	1	2	34	2	80	2	1	1	15	0	27.3	67.1
	2	1	2	34	3	80	2	1	1	3	0	27.3	67.1
	2	1	2	34	4	80	2	1	1	2	0	27.3	67.1
2018-06-20	3	1	2	35	1	80	1	3	0	21	1	25.3	91
	3	1	2	35	2	80	1	3	0	19	1	25.3	91
	3	1	2	35	3	80	1	3	0	8	0	25.3	91
	3	1	2	35	4	80	1	3	0	16	0	25.3	91
	3	1	2	35	1	80	2	2	1	14	1	25.3	91
	3	1	2	35	2	80	2	2	1	11	0	25.3	91
	3	1	2	35	3	80	2	2	1	9	2	25.3	91
	3	1	2	35	4	80	2	2	1	0	1	25.3	91
2018-06-25	8	1	2	36	1	80	1	2	0	26	0	26.1	83
	8	1	2	36	2	80	1	2	0	14	1	26.1	83
	8	1	2	36	3	80	1	2	0	13	1	26.1	83
	8	1	2	36	4	80	1	2	0	8	0	26.1	83
	8	1	2	36	1	80	2	3	1	6	3	26.1	83
	8	1	2	36	2	80	2	3	1	2	0	26.1	83
	8	1	2	36	3	80	2	3	1	2	1	26.1	83
	8	1	2	36	4	80	2	3	1	5	0	26.1	83
2018-07-08	19	1	2	37	1	80	1	4	1	15	10	26.2	62.1
	19	1	2	37	2	80	1	4	1	2	1	26.2	62.1
	19	1	2	37	3	80	1	4	1	0	0	26.2	62.1
	19	1	2	37	4	80	1	4	1	0	0	26.2	62.1
	19	1	2	37	1	80	2	1	0	20	6	26.2	62.1
	19	1	2	37	2	80	2	1	0	13	0	26.2	62.1
	19	1	2	37	3	80	2	1	0	6	0	26.2	62.1
	19	1	2	37	4	80	2	1	0	2	0	26.2	62.1
2018-07-09	20	1	2	38	1	80	1	1	1	6	5	26.7	63.6
	20	1	2	38	2	80	1	1	1	2	1	26.7	63.6
	20	1	2	38	3	80	1	1	1	0	0	26.7	63.6
	20	1	2	38	4	80	1	1	1	0	0	26.7	63.6
	20	1	2	38	1	80	2	4	0	36	0	26.7	63.6
	20	1	2	38	2	80	2	4	0	11	1	26.7	63.6
	20	1	2	38	3	80	2	4	0	1	0	26.7	63.6
	20	1	2	38	4	80	2	4	0	1	0	26.7	63.6
2018-07-11	22	1	2	39	1	80	1	3	1	7	2	26.6	78.8
	22	1	2	39	2	80	1	3	1	1	0	26.6	78.8
	22	1	2	39	3	80	1	3	1	0	0	26.6	78.8
	22	1	2	39	4	80	1	3	1	1	0	26.6	78.8
	22	1	2	39	1	80	2	2	0	22	2	26.6	78.8
	22	1	2	39	2	80	2	2	0	12	0	26.6	78.8
	22	1	2	39	3	80	2	2	0	6	1	26.6	78.8
	22	1	2	39	4	80	2	2	0	2	0	26.6	78.8
2018-07-13	24	1	2	40	1	80	1	2	1	9	0	26.3	68.9
	24	1	2	40	2	80	1	2	1	6	0	26.3	68.9
	24	1	2	40	3	80	1	2	1	1	0	26.3	68.9
	24	1	2	40	4	80	1	2	1	1	0	26.3	68.9
	24	1	2	40	1	80	2	3	0	14	2	26.3	68.9
	24	1	2	40	2	80	2	3	0	15	1	26.3	68.9
	24	1	2	40	3	80	2	3	0	9	1	26.3	68.9
	24	1	2	40	4	80	2	3	0	2	0	26.3	68.9
2018-07-14	25	1	2	41	1	80	1	2	0	26	3	27.4	73
	25	1	2	41	2	80	1	2	0	5	2	27.4	73
	25	1	2	41	3	80	1	2	0	9	1	27.4	73
	25	1	2	41	4	80	1	2	0	5	3	27.4	73
	25	1	2	41	1	80	2	3	1	10	1	27.4	73
	25	1	2	41	2	80	2	3	1	3	0	27.4	73
	25	1	2	41	3	80	2	3	1	4	0	27.4	73
	25	1	2	41	4	80	2	3	1	4	0	27.4	73
2018-10-19	122	1	2	42	1	80	1	3	0	21	3	27.1	72
	122	1	2	42	2	80	1	3	0	19	4	27.1	72
	122	1	2	42	3	80	1	3	0	9	2	27.1	72
	122	1	2	42	4	80	1	3	0	9	3	27.1	72
	122	1	2	42	1	80	2	2	1	7	2	27.1	72
	122	1	2	42	2	80	2	2	1	4	2	27.1	72
	122	1	2	42	3	80	2	2	1	4	1	27.1	72
	122	1	2	42	4	80	2	2	1	2	0	27.1	72
25.10.2018	125	1	2	43	1	80	1	4	0	16	1	28.2	76
	125	1	2	43	2	80	1	4	0	10	1	28.2	76
	125	1	2	43	3	80	1	4	0	7	0	28.2	76
	125	1	2	43	4	80	1	4	0	9	0	28.2	76
	125	1	2	43	1	80	2	1	1	11	1	28.2	76
	125	1	2	43	2	80	2	1	1	10	0	28.2	76
	125	1	2	43	3	80	2	1	1	7	1	28.2	76
	125	1	2	43	4	80	2	1	1	6	0	28.2	76
22.10.2018	126	1	2	44	1	80	1	1	0	17	5	27.8	78
	126	1	2	44	2	80	1	1	0	21	3	27.8	78
	126	1	2	44	3	80	1	1	0	8	1	27.8	78
	126	1	2	44	4	80	1	1	0	2	2	27.8	78
	126	1	2	44	1	80	2	4	1	4	2	27.8	78
	126	1	2	44	2	80	2	4	1	11	1	27.8	78
	126	1	2	44	3	80	2	4	1	3	2	27.8	78
	126	1	2	44	4	80	2	4	1	4	2	27.8	78
23.10.2018	127	1	2	45	1	80	1	2	1	17	6	27.1	79.9
	127	1	2	45	2	80	1	2	1	11	0	27.1	79.9
	127	1	2	45	3	80	1	2	1	5	0	27.1	79.9
	127	1	2	45	4	80	1	2	1	2	1	27.1	79.9
	127	1	2	45	1	80	2	3	0	18	1	27.1	79.9
	127	1	2	45	2	80	2	3	0	13	1	27.1	79.9
	127	1	2	45	3	80	2	3	0	9	0	27.1	79.9
	127	1	2	45	4	80	2	3	0	3	0	27.1	79.9
24.10.2018	128	1	2	46	1	80	1	3	1	20	4	27.9	73
	128	1	2	46	2	80	1	3	1	17	1	27.9	73
	128	1	2	46	3	80	1	3	1	2	0	27.9	73
	128	1	2	46	4	80	1	3	1	0	0	27.9	73
	128	1	2	46	1	80	2	2	0	33	5	27.9	73
	128	1	2	46	2	80	2	2	0	20	1	27.9	73
	128	1	2	46	3	80	2	2	0	11	0	27.9	73
	128	1	2	46	4	80	2	2	0	0	0	27.9	73
26.10.2018	129	1	2	47	1	80	1	1	1	11	0	28.1	74
	129	1	2	47	2	80	1	1	1	6	0	28.1	74
	129	1	2	47	3	80	1	1	1	7	1	28.1	74
	129	1	2	47	4	80	1	1	1	5	0	28.1	74
	129	1	2	47	1	80	2	4	0	27	3	28.1	74
	129	1	2	47	2	80	2	4	0	10	1	28.1	74
	129	1	2	47	3	80	2	4	0	10	1	28.1	74
	129	1	2	47	4	80	2	4	0	8	0	28.1	74
27.10.2018	130	1	2	48	1	80	1	4	1	10	1	28	79
	130	1	2	48	2	80	1	4	1	5	2	28	79
	130	1	2	48	3	80	1	4	1	3	1	28	79
	130	1	2	48	4	80	1	4	1	2	0	28	79
	130	1	2	48	1	80	2	1	0	18	0	28	79
	130	1	2	48	2	80	2	1	0	13	4	28	79
	130	1	2	48	3	80	2	1	0	6	3	28	79
	130	1	2	48	4	80	2	1	0	7	0	28	79
